# Supplementary material for: Knockdown of Adenosine 5′-Triphosphate-Dependent Caseinolytic Protease Proteolytic Subunit 6 Enhances Aluminum Tolerance in Peanut Plants (Arachis hypogea L.)
Source: Int J Mol Sci. 2024 Sep 27;25(19):10416. doi: 10.3390/ijms251910416 (PMC11476885; doi:10.3390/ijms251910416)
Supplement: Supplementary file 1 [file ijms-25-10416-s001.zip]

Archive with 1 entries (1 files):
- ijms-3196107-supplementary.pdf
